# Supplementary material for: Polo‐Like Kinase 1 Phosphorylation Tunes the Functional Viscoelastic Properties of the Centrosome Scaffold
Source: Adv Sci (Weinh). 2025 Sep 15;12(45):e11682. doi: 10.1002/advs.202511682 (PMC12677620; doi:10.1002/advs.202511682)
Supplement: Supplementary file 2 — Supporting Information [file ADVS-12-e11682-s001.zip]

Archive with 5 entries (5 files):
- Figure S2 copy.ai
- Figure S3 copy.ai
- Figure S4 copy.ai
- Figure S5 copy.ai
- Figure S1 copy.ai
